# Supplementary material for: Folded Heterogeneous Silicon and Lithium Niobate Mach–Zehnder Modulators with Low Drive Voltage
Source: Micromachines (Basel). 2021 Jul 14;12(7):823. doi: 10.3390/mi12070823 (PMC8307437; doi:10.3390/mi12070823)
Supplement: Supplementary file 1 [file micromachines-12-00823-s001.zip]

Archive with 1 entries (1 files):
- micromachines-1289409-supplementary.pdf
